# Supplementary material for: A randomised survey of the quality of antibiotics and other essential medicines in Indonesia, with volume-adjusted estimates of the prevalence of substandard medicines
Source: PLOS Glob Public Health. 2024 Dec 12;4(12):e0003999. doi: 10.1371/journal.pgph.0003999 (PMC11637375; doi:10.1371/journal.pgph.0003999)
Supplement: S1 Table — (XLSX) [file pgph.0003999.s002.xlsx]

## Sheet: Supplementary_table_1
Medicine	Dose and forumulation	MA holder	Brand	Samples from physical sources, including online sales by verified pharmacies			Samples from unregulated internet vendors			Samples from physical sources, including online sales by verified pharmacies
				Market share	Share of STARmeds samples	Sample weight	Market share	Share of STARmeds samples	Sample weight	Share of market for specific API*	Share of study samples of API	Weight for adjustment within API
allopurinol	100_tab	a00309	allo a00309_inn	4.75606	2.59027	1.83613	1.95716e-05	0.470958	4.15571e-05	46.1597	11.1111	4.15437
allopurinol	100_tab	a00215	allo a1407	0.631688	1.49137	0.423564	6.29455e-05	0.156986	0.000400963	6.13081	6.39731	0.958342
allopurinol	100_tab	a00286	allo a00286_inn	0.289781	0.313972	0.922954	1.33111e-06	0.156986	8.47915e-06	2.81245	1.3468	2.08825
allopurinol	100_tab	a00196	allo a3149	0.273174	1.64835	0.165726	2.65052e-05	0.0784929	0.000337676	2.65128	7.07071	0.374966
allopurinol	100_tab	a00003	allo a00003_inn	0.269346	0.627943	0.428933	2.22996e-06	0.313972	7.10243e-06	2.61412	2.6936	0.970492
allopurinol	100_tab	a00385	allo a00385_inn	0.162051	1.80534	0.089762	1.59442e-06	0	0	1.57277	7.74411	0.203093
allopurinol	100_tab	a00232	allo a00232_inn	0.149804	0.313972	0.477125	1.48921e-06	0	0	1.45391	1.3468	1.07953
allopurinol	100_tab	a00246	allo a00246_inn	0.10593	0.549451	0.192793	8.88777e-07	0	0	1.0281	2.3569	0.436208
allopurinol	100_tab	a00082	allo a3209	0.0797439	1.17739	0.0677292	7.97253e-06	0.0784929	0.00010157	0.773949	5.05051	0.153242
allopurinol	100_tab	a00333	allo a0886	0.0352576	0.470958	0.0748636	2.99874e-06	0.156986	1.9102e-05	0.34219	2.0202	0.169384
allopurinol	100_tab	a00004	allo a2492	0.0318995	0.470958	0.0677332	2.72194e-06	0	0	0.309598	2.0202	0.153251
allopurinol	100_tab	a00438	allo a4833	0.0256391	0.392465	0.0653284	2.56391e-06	0	0	0.248839	1.6835	0.14781
allopurinol	100_tab	a00309	allo a4371	0.0173198	0.156986	0.110327	1.59751e-06	0.0784929	2.03522e-05	0.168096	0.673401	0.249623
allopurinol	100_tab	a00061	allo a00061_inn	0.012299	0.0784929	0.156689	1.2299e-07	0	0	0.119367	0.3367	0.35452
allopurinol	100_tab	a00068	allo a5415	0.0106973	0.313972	0.0340709	1.06973e-06	0.0784929	1.36284e-05	0.103822	1.3468	0.0770878
allopurinol	100_tab	a00215	allo a00215_inn	0.0101426	0.313972	0.0323041	4.74622e-08	0	0	0.0984379	1.3468	0.0730902
allopurinol	100_tab	a00334	allo a00334_inn	0.00924959	0.627943	0.01473	9.24959e-08	0.0784929	1.1784e-06	0.0897713	2.6936	0.0333276
allopurinol	100_tab	a00382	allo a00382_inn	0.00900481	0.156986	0.0573606	9.00481e-08	0	0	0.0873955	0.673401	0.129782
allopurinol	100_tab	a00295	allo a00295_inn	0.00878985	0.0784929	0.111983	2.37311e-08	0	0	0.0853093	0.3367	0.253369
allopurinol	100_tab	a00130	allo a00130_inn	0.00545588	0.392465	0.0139016	4.57284e-08	0	0	0.0529516	1.6835	0.0314533
allopurinol	100_tab	a00270	allo a0353	0.00403682	0.0784929	0.051429	3.21628e-07	0	0	0.039179	0.3367	0.116362
allopurinol	100_tab	a00204	allo a1667	0.00300239	0.0784929	0.0382504	3.00239e-07	0	0	0.0291395	0.3367	0.0865442
allopurinol	100_tab	a00076	allo a3077	0.00251225	0.313972	0.00800151	2.51225e-07	0	0	0.0243824	1.3468	0.018104
allopurinol	100_tab	a00286	allo a2109	0.00236739	0.156986	0.0150803	2.36739e-07	0	0	0.0229765	0.673401	0.0341201
allopurinol	100_tab	a00144	allo a1017	0.00129639	0	0	1.29639e-07	0.0784929	1.6516e-06	0.012582	0	0
allopurinol	100_tab	a00367	allo a00367_inn	0.00121971	0.0784929	0.0155391	1.21971e-08	0	0	0.0118378	0.3367	0.0351584
allopurinol	100_tab	a00387	allo a0254	0.00100475	0.0784929	0.0128005	1.00475e-07	0	0	0.0097515	0.3367	0.028962
allopurinol	100_tab	a00096	allo a00096_inn	0.000736855	0.0784929	0.00938754	7.36855e-09	0	0	0.0071515	0.3367	0.02124
allopurinol	100_tab	a00085	allo a2743	0.000638192	0	0	6.38192e-08	0.0784929	8.13056e-07	0.00619393	0	0
allopurinol	100_tab	a00405	allo a00405_inn	0.000628494	0.0784929	0.00800702	6.28494e-09	0	0	0.00609981	0.3367	0.0181164
allopurinol	100_tab	a00130	allo a5069	0.000360173	0.156986	0.0022943	3.60173e-08	0	0	0.00349564	0.673401	0.00519102
allopurinol	100_tab	a00234	allo a00234_inn	0.000173378	0.156986	0.00110442	1.73378e-09	0	0	0.00168271	0.673401	0.00249882
allopurinol	100_tab	a00405	allo a3239	7.90142e-05	0.0784929	0.00100664	7.90142e-09	0	0	0.000766867	0.3367	0.0022776
allopurinol	100_tab	a00110	allo a5364	7.85584e-05	0	0	7.85584e-09	0.0784929	1.00083e-07	0.000762443	0	0
allopurinol	100_tab	a00094	allo a1651	2.04627e-05	0.0784929	0.000260694	2.04627e-09	0	0	0.000198599	0.3367	0.000589839
allopurinol	300_tab	a00309	allo a00309_inn	1.45768	1.41287	1.03171	7.94535e-06	0.156986	5.06119e-05	14.1474	6.06061	2.33433
allopurinol	300_tab	a00286	allo a00286_inn	0.369086	0.627943	0.58777	2.5307e-06	0.156986	1.61206e-05	3.58214	2.6936	1.32987
allopurinol	300_tab	a00215	allo a1407	0.31553	0.392465	0.803971	3.1004e-05	0.0784929	0.00039499	3.06236	1.6835	1.81904
allopurinol	300_tab	a00196	allo a3149	0.195948	0.235479	0.832126	1.89697e-05	0	0	1.90176	1.0101	1.88274
allopurinol	300_tab	a00082	allo a3209	0.0980404	0.235479	0.416345	9.77213e-06	0	0	0.951525	1.0101	0.94201
allopurinol	300_tab	a00102	allo a5618	0.0678256	0.235479	0.288033	4.85684e-06	0.156986	3.09381e-05	0.658277	1.0101	0.651694
allopurinol	300_tab	a00004	allo a2492	0.032568	0.313972	0.103729	3.2568e-06	0	0	0.316087	1.3468	0.234695
allopurinol	300_tab	a00003	allo a00003_inn	0.0278403	0.0784929	0.354685	2.7596e-07	0	0	0.270202	0.3367	0.8025
allopurinol	300_tab	a00232	allo a00232_inn	0.0271233	0.235479	0.115184	2.71233e-07	0	0	0.263243	1.0101	0.260611
allopurinol	300_tab	a00333	allo a0886	0.0195813	0.156986	0.124733	1.76617e-06	0.156986	1.12505e-05	0.190045	0.673401	0.282217
allopurinol	300_tab	a00061	allo a0206	0.0171856	0.156986	0.109472	3.10992e-07	0	0	0.166794	0.673401	0.247688
allopurinol	300_tab	a00309	allo a4371	0.0118648	0	0	1.08087e-06	0.0784929	1.37703e-05	0.115153	0	0
allopurinol	300_tab	a00286	allo a2109	0.0103154	0	0	1.03154e-06	0.0784929	1.31418e-05	0.100115	0	0
allopurinol	300_tab	a00244	allo a2179	0.00831675	0	0	6.94413e-07	0.156986	4.42341e-06	0.0807177	0	0
allopurinol	300_tab	a00270	allo a0353	0.00680738	0	0	6.66556e-07	0.156986	4.24596e-06	0.0660686	0	0
allopurinol	300_tab	a00438	allo a4833	0.00657312	0.156986	0.0418708	6.57312e-07	0	0	0.063795	0.673401	0.0947355
allopurinol	300_tab	a00385	allo a00385_inn	0.00329768	0	0	2.75901e-08	0.0784929	3.51498e-07	0.0320054	0	0
allopurinol	300_tab	a00347	allo a2254	0.00259329	0	0	2.59329e-07	0.156986	1.65192e-06	0.025169	0	0
allopurinol	300_tab	a00204	allo a1667	0.000891848	0.0784929	0.0113621	8.91848e-08	0	0	0.00865577	0.3367	0.0257076
allopurinol	300_tab	a00144	allo a1017	0.000211262	0.156986	0.00134574	2.11262e-08	0	0	0.00205039	0.673401	0.00304482
allopurinol	300_tab	a00439	allo a1345	0.000201198	0.0784929	0.00256326	2.01198e-08	0	0	0.00195271	0.3367	0.00579955
allopurinol	300_tab	a00110	allo a5364	0.00012156	0	0	1.2156e-08	0.0784929	1.54868e-07	0.0011798	0	0
amlodipine	10_tab	a00061	amlo a00061_inn	5.89412	0.235479	25.0304	2.95251e-07	0	0	19.1733	1.22951	15.5943
amlodipine	10_tab	a00214	amlo a00214_inn	2.55297	0.156986	16.2624	1.04223e-05	0.0784929	0.00013278	8.30469	0.819672	10.1317
amlodipine	10_tab	a00286	amlo a00286_inn	1.86741	0.0784929	23.7908	5.5728e-06	0	0	6.07458	0.409836	14.822
amlodipine	10_tab	a00309	amlo a00309_inn	1.33792	0.156986	8.52253	1.12406e-05	0	0	4.35217	0.819672	5.30965
amlodipine	10_tab	a00311	amlo a00311_inn	1.09848	0.0784929	13.9947	1.06272e-05	0	0	3.57331	0.409836	8.71887
amlodipine	10_tab	a00149	amlo a00149_inn	0.985309	0.156986	6.27642	4.51278e-06	0	0	3.20516	0.819672	3.91029
amlodipine	10_tab	a00010	amlo a00010_inn	0.637318	0.0784929	8.11944	2.92584e-06	0	0	2.07316	0.409836	5.05852
amlodipine	10_tab	a00116	amlo a00116_inn	0.495753	0.0784929	6.31589	3.48287e-06	0.0784929	4.43718e-05	1.61266	0.409836	3.93488
amlodipine	10_tab	a00285	amlo a00285_inn	0.102159	0.0784929	1.30151	1.02159e-06	0	0	0.332319	0.409836	0.810858
amlodipine	10_tab	a00402	amlo a1778	0.085697	0.235479	0.363927	7.89276e-06	0.0784929	0.000100554	0.278768	1.22951	0.226731
amlodipine	10_tab	a00334	amlo a00334_inn	0.0714829	0.0784929	0.910693	5.94316e-07	0	0	0.23253	0.409836	0.567374
amlodipine	10_tab	a00116	amlo a2350	0.0708469	0	0	5.63002e-06	0.0784929	7.17264e-05	0.230461	0	0
amlodipine	10_tab	a00130	amlo a00130_inn	0.0569821	0.0784929	0.725951	5.69821e-07	0	0	0.18536	0.409836	0.452277
amlodipine	10_tab	a00140	amlo a3115	0.0341736	0.0784929	0.435372	3.35785e-06	0	0	0.111165	0.409836	0.271243
amlodipine	10_tab	a00328	amlo a3739	0.0288513	0	0	2.88513e-06	0.156986	1.83783e-05	0.0938518	0	0
amlodipine	10_tab	a00144	amlo a00144_inn	0.0197013	0.0784929	0.250994	1.97013e-07	0	0	0.0640872	0.409836	0.156373
amlodipine	10_tab	a00102	amlo a2363	0.0185582	0	0	1.25638e-06	0.0784929	1.60062e-05	0.0603689	0	0
amlodipine	10_tab	a00412	amlo a1815	0.00731641	0	0	6.51563e-07	0.0784929	8.30092e-06	0.0237999	0	0
amlodipine	10_tab	a00199	amlo a4380	0.00290985	0	0	2.72751e-07	0.0784929	3.47485e-06	0.00946559	0	0
amlodipine	10_tab	a00155	amlo a0913	0.000174743	0	0	1.74743e-08	0.0784929	2.22623e-07	0.00056843	0	0
amlodipine	10_tab	a00141	amlo a00141_inn	6.06976e-05	0.0784929	0.000773288	6.06976e-10	0	0	0.000197446	0.409836	0.000481769
amlodipine	5_tab	a00214	amlo a00214_inn	3.08417	1.33438	2.31131	1.14685e-05	0.156986	7.30544e-05	10.0326	6.96721	1.43998
amlodipine	5_tab	a00149	amlo a00149_inn	2.8581	1.41287	2.0229	3.27085e-06	0	0	9.29723	7.37705	1.26029
amlodipine	5_tab	a00309	amlo a00309_inn	2.35358	2.1978	1.07088	1.55787e-05	0	0	7.65607	11.4754	0.667172
amlodipine	5_tab	a00311	amlo a00311_inn	1.59904	0.392465	4.07436	1.24859e-05	0	0	5.20159	2.04918	2.53838
amlodipine	5_tab	a00116	amlo a00116_inn	0.965785	0.470958	2.05068	9.05393e-06	0.156986	5.76735e-05	3.14165	2.45902	1.2776
amlodipine	5_tab	a00286	amlo a00286_inn	0.711436	0.392465	1.81274	3.69723e-06	0.0784929	4.71027e-05	2.31426	2.04918	1.12936
amlodipine	5_tab	a00010	amlo a00010_inn	0.46315	0.235479	1.96684	3.82802e-06	0.0784929	4.8769e-05	1.5066	1.22951	1.22537
amlodipine	5_tab	a00402	amlo a1778	0.366507	0.941915	0.389108	3.45491e-05	0.156986	0.000220078	1.19223	4.91803	0.24242
amlodipine	5_tab	a00215	amlo a4212	0.199338	1.02041	0.195351	1.98596e-05	0.156986	0.000126506	0.648435	5.32787	0.121706
amlodipine	5_tab	a00116	amlo a2350	0.167566	0.470958	0.355798	1.3325e-05	0	0	0.545083	2.45902	0.221667
amlodipine	5_tab	a00347	amlo a00347_inn	0.119135	0.0784929	1.51778	7.68871e-07	0	0	0.38754	0.409836	0.945598
amlodipine	5_tab	a00021	amlo a4657	0.0770951	0.235479	0.327397	6.65376e-06	0.0784929	8.47689e-05	0.250786	1.22951	0.203973
amlodipine	5_tab	a00140	amlo a3115	0.0747581	0.235479	0.317473	7.39953e-06	0	0	0.243184	1.22951	0.19779
amlodipine	5_tab	a00246	amlo a00246_inn	0.0673022	0.0784929	0.85743	6.43197e-07	0	0	0.21893	0.409836	0.53419
amlodipine	5_tab	a00405	amlo a00405_inn	0.0564983	0.156986	0.359894	5.64294e-07	0	0	0.183786	0.819672	0.224219
amlodipine	5_tab	a00285	amlo a00285_inn	0.0542832	0.0784929	0.691568	5.42832e-07	0	0	0.17658	0.409836	0.430856
amlodipine	5_tab	a00328	amlo a3739	0.0524204	0.627943	0.0834794	5.24204e-06	0.0784929	6.67835e-05	0.170521	3.27869	0.0520088
amlodipine	5_tab	a00334	amlo a00334_inn	0.0481869	0.627943	0.0767376	4.62621e-07	0	0	0.156749	3.27869	0.0478086
amlodipine	5_tab	a00333	amlo a4553	0.0431478	0.156986	0.274852	2.98051e-06	0	0	0.140358	0.819672	0.171236
amlodipine	5_tab	a00121	amlo a1686	0.0407607	0.0784929	0.519291	3.85726e-06	0	0	0.132592	0.409836	0.323525
amlodipine	5_tab	a00068	amlo a4739	0.0383568	0.235479	0.162889	3.70288e-06	0	0	0.124773	1.22951	0.101482
amlodipine	5_tab	a00102	amlo a2363	0.0344066	0.313972	0.109585	2.92986e-06	0	0	0.111923	1.63934	0.068273
amlodipine	5_tab	a00061	amlo a00061_inn	0.0291442	0.470958	0.0618828	2.16193e-08	0	0	0.0948045	2.45902	0.0385538
amlodipine	5_tab	a00412	amlo a1815	0.0258468	0.0784929	0.329288	2.38562e-06	0	0	0.0840781	0.409836	0.205151
amlodipine	5_tab	a00231	amlo a4734	0.0254547	0.0784929	0.324293	2.45613e-06	0.0784929	3.12911e-05	0.0828029	0.409836	0.202039
amlodipine	5_tab	a00294	amlo a00294_inn	0.0238807	0.156986	0.15212	2.38807e-07	0	0	0.0776826	0.819672	0.0947727
amlodipine	5_tab	a00382	amlo a00382_inn	0.0217211	0.0784929	0.276727	2.17211e-07	0	0	0.0706576	0.409836	0.172404
amlodipine	5_tab	a00381	amlo a00381_inn	0.0200199	0.0784929	0.255053	1.98051e-07	0	0	0.0651236	0.409836	0.158902
amlodipine	5_tab	a00286	amlo a4372	0.0133504	0.0784929	0.170084	1.22062e-06	0.0784929	1.55507e-05	0.043428	0.409836	0.105964
amlodipine	5_tab	a00119	amlo a1270	0.0109085	0	0	1.08493e-06	0.156986	6.91098e-06	0.0354848	0	0
amlodipine	5_tab	a00096	amlo a2146	0.00894532	0.0784929	0.113963	8.94532e-07	0	0	0.0290987	0.409836	0.0710007
amlodipine	5_tab	a00239	amlo a0446	0.00887694	0.0784929	0.113092	8.87694e-07	0	0	0.0288762	0.409836	0.070458
amlodipine	5_tab	a00347	amlo a0395	0.00817493	0.0784929	0.104149	7.89534e-07	0	0	0.0265926	0.409836	0.064886
amlodipine	5_tab	a00333	amlo a00333_inn	0.0064609	0.0784929	0.0823119	6.16071e-08	0	0	0.021017	0.409836	0.0512814
amlodipine	5_tab	a00215	amlo a00215_inn	0.00547297	0.0784929	0.0697256	5.47296e-08	0	0	0.0178033	0.409836	0.04344
amlodipine	5_tab	a00367	amlo a00367_inn	0.00533162	0.0784929	0.0679248	5.33162e-08	0	0	0.0173435	0.409836	0.0423181
amlodipine	5_tab	a00439	amlo a00439_inn	0.00469293	0.0784929	0.059788	4.69293e-08	0	0	0.0152659	0.409836	0.0372487
amlodipine	5_tab	a00076	amlo a2991	0.0042774	0.156986	0.0272471	3.50398e-07	0	0	0.0139142	0.819672	0.0169753
amlodipine	5_tab	a00439	amlo a0268	0.00400891	0.0784929	0.0510735	4.00891e-07	0	0	0.0130408	0.409836	0.0318195
amlodipine	5_tab	a00438	amlo a00438_inn	0.0025669	0.0784929	0.0327023	1.75461e-08	0	0	0.00834999	0.409836	0.020374
amlodipine	5_tab	a00232	amlo a00232_inn	0.0025669	0.0784929	0.0327023	1.75461e-08	0	0	0.00834999	0.409836	0.020374
amlodipine	5_tab	a00216	amlo a00216_inn	0.0025669	0.156986	0.0163512	1.75461e-08	0	0	0.00834999	0.819672	0.010187
amlodipine	5_tab	a00130	amlo a00130_inn	0.00253556	0.235479	0.0107677	2.53556e-08	0	0	0.00824806	1.22951	0.00670842
amlodipine	5_tab	a00130	amlo a5149	0.00168323	0	0	1.68323e-07	0.0784929	2.14444e-06	0.00547546	0	0
amlodipine	5_tab	a00004	amlo a4356	0.00168323	0	0	1.68323e-07	0.0784929	2.14444e-06	0.00547546	0	0
amlodipine	5_tab	a00192	amlo a2394	0.00168323	0	0	1.68323e-07	0.0784929	2.14444e-06	0.00547546	0	0
amlodipine	5_tab	a00280	amlo a5542	0.0013402	0.0784929	0.0170742	1.3402e-07	0	0	0.00435961	0.409836	0.0106374
amlodipine	5_tab	a00334	amlo a4655	0.00128221	0	0	1.28221e-07	0.0784929	1.63353e-06	0.00417095	0	0
amlodipine	5_tab	a00082	amlo a00082_inn	0.00108284	0.156986	0.00689771	1.08284e-08	0	0	0.00352243	0.819672	0.00429737
amlodipine	5_tab	a00363	amlo a00363_inn	0.000802675	0.0784929	0.0102261	1.03397e-09	0	0	0.00261106	0.409836	0.00637099
amlodipine	5_tab	a00144	amlo a00144_inn	0.000599253	0.156986	0.00381724	5.99253e-09	0	0	0.00194934	0.819672	0.00237819
amlodipine	5_tab	a00311	amlo a0105	0.000463449	0	0	4.63449e-08	0.0784929	5.90434e-07	0.00150757	0	0
amlodipine	5_tab	a00149	amlo a4813	0.000440656	0.0784929	0.00561396	4.13305e-08	0	0	0.00143343	0.409836	0.00349757
amlodipine	5_tab	a00387	amlo a0484	0.000307669	0.156986	0.00195985	3.07669e-08	0	0	0.00100083	0.819672	0.00122101
amlodipine	5_tab	a00287	amlo a3208	0.000120041	0.156986	0.00076466	1.20041e-08	0	0	0.000390486	0.819672	0.000476393
amoxicillin	125_liq	a00003	amox a00003_inn	2.15597	0.627943	3.43338	2.22993e-07	0	0	8.26	2.67559	3.08717
amoxicillin	125_liq	a00215	amox a2258	0.962741	0.863422	1.11503	9.57926e-05	0	0	3.68847	3.67893	1.00259
amoxicillin	125_liq	a00283	amox a2999	0.169729	0.627943	0.270293	1.31244e-05	0.0784929	0.000167205	0.650268	2.67559	0.243038
amoxicillin	125_liq	a00309	amox a00309_inn	0.150241	0.156986	0.957038	9.24358e-07	0.0784929	1.17763e-05	0.575608	0.668896	0.860534
amoxicillin	125_liq	a00039	amox a2891	0.140176	0.313972	0.446461	1.3991e-05	0	0	0.537045	1.33779	0.401441
amoxicillin	125_liq	a00205	amox a0065	0.0589021	0.235479	0.250137	5.87617e-06	0.156986	3.74312e-05	0.225667	1.00334	0.224915
amoxicillin	125_liq	a00347	amox a0413	0.0559147	0.0784929	0.712353	4.04553e-07	0	0	0.214222	0.334448	0.640522
amoxicillin	125_liq	a00246	amox a00246_inn	0.0448577	0.549451	0.081641	2.10944e-07	0	0	0.17186	2.34114	0.0734087
amoxicillin	125_liq	a00061	amox a3069	0.0437271	0	0	4.3707e-06	0.0784929	5.56827e-05	0.167528	0	0
amoxicillin	125_liq	a00387	amox a4463	0.0422325	0.0784929	0.538042	4.2179e-06	0.0784929	5.37361e-05	0.161802	0.334448	0.483788
amoxicillin	125_liq	a00273	amox a4471	0.0390069	0.313972	0.124237	3.81742e-06	0.0784929	4.86339e-05	0.149444	1.33779	0.111709
amoxicillin	125_liq	a00286	amox a00286_inn	0.0382217	0.156986	0.243472	4.46926e-08	0	0	0.146436	0.668896	0.218921
amoxicillin	125_liq	a00082	amox a3786	0.0306867	0.313972	0.0977371	3.0615e-06	0	0	0.117567	1.33779	0.0878817
amoxicillin	125_liq	a00309	amox a0525	0.023624	0	0	2.3624e-06	0.0784929	3.0097e-05	0.0905089	0	0
amoxicillin	125_liq	a00061	amox a00061_inn	0.00132796	0.0784929	0.0169182	1.68772e-09	0	0	0.0050877	0.334448	0.0152122
amoxicillin	125_liq	a00367	amox a00367_inn	0.0012722	0.156986	0.00810391	1.2722e-08	0	0	0.00487408	0.668896	0.00728675
amoxicillin	125_liq	a00066	amox a00066_inn	0.00113858	0.0784929	0.0145054	1.07352e-08	0	0	0.00436213	0.334448	0.0130428
amoxicillin	125_liq	a00060	amox a1244	0.00105028	0.156986	0.00669029	1.05028e-07	0	0	0.00402386	0.668896	0.00601567
amoxicillin	125_liq	a00060	amox a00060_inn	0.000460534	0.0784929	0.00586721	4.60534e-09	0	0	0.00176441	0.334448	0.00527558
amoxicillin	125_liq	a00243	amox a4329	0.000226363	0.0784929	0.00288386	2.26363e-08	0	0	0.000867245	0.334448	0.00259306
amoxicillin	250_liq	a00003	amox a00003_inn	0.56899	0.0784929	7.24893	8.39982e-11	0	0	2.17992	0.334448	6.51798
amoxicillin	250_liq	a00215	amox a2258	0.158766	0.0784929	2.02268	1.56744e-05	0	0	0.608269	0.334448	1.81872
amoxicillin	250_liq	a00061	amox a3069	0.00656061	0.0784929	0.0835822	6.56061e-07	0	0	0.0251351	0.334448	0.0751541
amoxicillin	250_liq	a00004	amox a0601	0.00119372	0.0784929	0.015208	1.16212e-07	0	0	0.00457341	0.334448	0.0136745
amoxicillin	500_cap	a00283	amox a2999	0.852604	1.72684	0.493735	7.66919e-05	0.470958	0.000162842	3.26651	7.35786	0.443949
amoxicillin	500_cap	a00100	amox a2789	0.0431235	0.156986	0.274697	4.18269e-06	0.0784929	5.32875e-05	0.165216	0.668896	0.246997
amoxicillin	500_cap	a00333	amox a2650	0.0394666	0.235479	0.167601	1.29006e-06	0.0784929	1.64354e-05	0.151205	1.00334	0.150701
amoxicillin	500_cap	a00110	amox a4355	0.0017373	0.0784929	0.0221332	5.92607e-08	0	0	0.00665598	0.334448	0.0199014
amoxicillin	500_tab	a00309	amox a00309_inn	15.0312	2.82575	5.31938	4.18551e-05	0.156986	0.000266617	57.5879	12.0401	4.78299
amoxicillin	500_tab	a00215	amox a2258	0.900696	0.706436	1.27499	8.9589e-05	0	0	3.45077	3.01003	1.14642
amoxicillin	500_tab	a00246	amox a00246_inn	0.486529	0.863422	0.563489	4.85372e-06	0.313972	1.54591e-05	1.864	3.67893	0.506669
amoxicillin	500_tab	a00286	amox a00286_inn	0.384604	0.313972	1.22496	1.62347e-06	0	0	1.4735	1.33779	1.10144
amoxicillin	500_tab	a00039	amox a2891	0.375637	0.235479	1.5952	3.74416e-05	0.0784929	0.000477006	1.43915	1.00334	1.43435
amoxicillin	500_tab	a00003	amox a00003_inn	0.337655	0.784929	0.430172	2.79835e-06	0.156986	1.78255e-05	1.29363	3.34448	0.386795
amoxicillin	500_tab	a00092	amox a00092_inn	0.188627	0.627943	0.300389	1.76133e-06	0	0	0.722673	2.67559	0.270099
amoxicillin	500_tab	a00246	amox a4424	0.16825	0.313972	0.535875	1.6825e-05	0.235479	7.145e-05	0.644601	1.33779	0.48184
amoxicillin	500_tab	a00061	amox a3069	0.159229	0.235479	0.676192	1.58697e-05	0	0	0.610041	1.00334	0.608007
amoxicillin	500_tab	a00309	amox a0525	0.125227	0.549451	0.227914	1.24822e-05	0.0784929	0.000159023	0.479774	2.34114	0.204932
amoxicillin	500_tab	a00387	amox a4463	0.121596	0.0784929	1.54913	1.21596e-05	0.0784929	0.000154913	0.46586	0.334448	1.39292
amoxicillin	500_tab	a00367	amox a4640	0.117382	0.235479	0.498481	1.16971e-05	0.156986	7.45108e-05	0.449715	1.00334	0.448216
amoxicillin	500_tab	a00205	amox a0065	0.115411	0	0	1.15411e-05	0.0784929	0.000147034	0.442166	0	0
amoxicillin	500_tab	a00004	amox a0601	0.0836588	0.392465	0.213163	8.31979e-06	0.0784929	0.000105994	0.320515	1.67224	0.191668
amoxicillin	500_tab	a00076	amox a2987	0.0682055	0.235479	0.289646	6.81751e-06	0.0784929	8.68551e-05	0.26131	1.00334	0.260439
amoxicillin	500_tab	a00412	amox a2123	0.0677547	0.627943	0.107899	5.35676e-06	0.0784929	6.82451e-05	0.259583	2.67559	0.0970192
amoxicillin	500_tab	a00334	amox a2806	0.0635203	0.235479	0.26975	6.35203e-06	0.0784929	8.09249e-05	0.24336	1.00334	0.242549
amoxicillin	500_tab	a00116	amox a0606	0.0622946	0.156986	0.396817	6.22946e-06	0	0	0.238664	0.668896	0.356803
amoxicillin	500_tab	a00082	amox a3786	0.0593468	0.313972	0.189019	5.93468e-06	0	0	0.227371	1.33779	0.169959
amoxicillin	500_tab	a00347	amox a0413	0.0523267	0	0	4.08848e-06	0.0784929	5.20872e-05	0.200475	0	0
amoxicillin	500_tab	a00021	amox a3848	0.0425714	0.313972	0.13559	4.16648e-06	0.0784929	5.3081e-05	0.163101	1.33779	0.121918
amoxicillin	500_tab	a00367	amox a00367_inn	0.0398061	0	0	3.98061e-07	0.0784929	5.0713e-06	0.152506	0	0
amoxicillin	500_tab	a00382	amox a3611	0.0360376	0	0	3.60376e-06	0.0784929	4.59119e-05	0.138068	0	0
amoxicillin	500_tab	a00273	amox a4471	0.0297012	0.313972	0.0945985	2.97012e-06	0	0	0.113792	1.33779	0.0850595
amoxicillin	500_tab	a00130	amox a1680	0.0273004	0.235479	0.115936	2.73004e-06	0	0	0.104594	1.00334	0.104245
amoxicillin	500_tab	a00214	amox a1332	0.0143998	0.313972	0.0458635	1.39237e-06	0	0	0.0551689	1.33779	0.0412388
amoxicillin	500_tab	a00094	amox a2461	0.0138174	0	0	1.38174e-06	0.0784929	1.76033e-05	0.0529373	0	0
amoxicillin	500_tab	a00204	amox a5379	0.00817488	0	0	8.17488e-07	0.156986	5.2074e-06	0.0313198	0	0
amoxicillin	500_tab	a00369	amox a3551	0.00660002	0.313972	0.0210211	6.54906e-07	0	0	0.0252861	1.33779	0.0189014
amoxicillin	500_tab	a00287	amox a2238	0.00544995	0	0	4.26474e-07	0.0784929	5.43328e-06	0.02088	0	0
amoxicillin	500_tab	a00092	amox a4709	0.00417565	0.313972	0.0132994	4.17565e-07	0	0	0.0159978	1.33779	0.0119584
amoxicillin	500_tab	a00090	amox a3633	0.00270978	0.235479	0.0115075	2.70978e-07	0	0	0.0103818	1.00334	0.0103472
amoxicillin	500_tab	a00130	amox a00130_inn	0.00228107	0.235479	0.00968696	1.60852e-08	0.156986	1.02463e-07	0.00873929	1.00334	0.00871016
amoxicillin	500_tab	a00010	amox a3922	0.00133463	0.0784929	0.0170032	1.29918e-07	0.156986	8.27575e-07	0.00511327	0.334448	0.0152887
amoxicillin	500_tab	a00144	amox a2159	0.000617678	0.0784929	0.00786922	6.17678e-08	0	0	0.00236646	0.334448	0.00707572
cefixime	100_cap	a00116	cefix a00116_inn	0.726246	2.82575	0.257011	2.47084e-06	0.549451	4.49693e-06	19.4088	18.4615	1.05131
cefixime	100_cap	a00309	cefix a00309_inn	0.651986	2.1978	0.296654	1.78898e-06	0.156986	1.13958e-05	17.4242	14.359	1.21347
cefixime	100_cap	a00311	cefix a00311_inn	0.20346	0.313972	0.64802	1.0553e-06	0.0784929	1.34445e-05	5.43742	2.05128	2.65074
cefixime	100_cap	a00215	cefix a4242	0.160941	0.784929	0.205039	1.44965e-05	0.235479	6.15619e-05	4.30112	5.12821	0.838719
cefixime	100_cap	a00102	cefix a4132	0.0805064	0.941915	0.0854709	3.67674e-06	0	0	2.15151	6.15385	0.349621
cefixime	100_cap	a00412	cefix a3190	0.0500798	0.549451	0.0911453	2.26923e-06	0.0784929	2.891e-05	1.33837	3.58974	0.372832
cefixime	100_cap	a00423	cefix a00423_inn	0.0361397	0.156986	0.23021	2.96654e-08	0	0	0.965826	1.02564	0.94168
cefixime	100_cap	a00021	cefix a1893	0.0296805	0.549451	0.0540185	1.45994e-06	0	0	0.793204	3.58974	0.220964
cefixime	100_cap	a00333	cefix a3046	0.0233122	0.235479	0.0989993	6.388e-07	0.0784929	8.13831e-06	0.623014	1.53846	0.404959
cefixime	100_cap	a00092	cefix a00092_inn	0.0205244	0.549451	0.0373544	4.82284e-08	0	0	0.54851	3.58974	0.152799
cefixime	100_cap	a00113	cefix a2058	0.0185714	0.313972	0.0591498	1.81809e-06	0	0	0.496316	2.05128	0.241954
cefixime	100_cap	a00100	cefix a4591	0.016947	0.156986	0.107953	1.39171e-06	0	0	0.452906	1.02564	0.441583
cefixime	100_cap	a00258	cefix a4910	0.0127135	0.235479	0.0539901	4.85264e-07	0	0	0.339766	1.53846	0.220848
cefixime	100_cap	a00116	cefix a2696	0.0100348	0.0784929	0.127843	3.76533e-07	0	0	0.268178	0.512821	0.522947
cefixime	100_cap	a00423	cefix a1082	0.00839526	0.156986	0.0534778	6.22693e-07	0.0784929	7.93311e-06	0.224361	1.02564	0.218752
cefixime	100_cap	a00215	cefix a00215_inn	0.00779511	0.0784929	0.0993097	2.58906e-08	0	0	0.208323	0.512821	0.406229
cefixime	100_cap	a00328	cefix a4849	0.00582882	0.392465	0.0148518	5.70878e-07	0.0784929	7.27298e-06	0.155774	2.5641	0.0607518
cefixime	100_cap	a00096	cefix a1473	0.00502044	0.0784929	0.0639604	2.38106e-07	0.0784929	3.03347e-06	0.13417	0.512821	0.261632
cefixime	100_cap	a00009	cefix a4809	0.00378357	0.0784929	0.0482026	2.29141e-07	0.0784929	2.91926e-06	0.101115	0.512821	0.197174
cefixime	100_cap	a00285	cefix a00285_inn	0.00373037	0.156986	0.0237625	3.73037e-08	0	0	0.0996934	1.02564	0.0972011
cefixime	100_cap	a00438	cefix a5089	0.00309675	0.0784929	0.0394526	1.54078e-07	0	0	0.0827599	0.512821	0.161382
cefixime	100_cap	a00090	cefix a0399	0.00258468	0.0784929	0.0329288	2.58468e-07	0	0	0.0690749	0.512821	0.134696
cefixime	100_cap	a00076	cefix a0501	0.00107581	0	0	7.26323e-08	0.0784929	9.25335e-07	0.0287508	0	0
cefixime	100_cap	a00439	cefix a4845	0.000588048	0	0	5.13592e-08	0.0784929	6.54317e-07	0.0157155	0	0
cefixime	100_cap	a00057	cefix a1160	0.000588048	0.0784929	0.00749173	5.13592e-08	0	0	0.0157155	0.512821	0.0306451
cefixime	100_cap	a00092	cefix a1174	0.000588048	0.235479	0.00249724	5.13592e-08	0	0	0.0157155	1.53846	0.010215
cefixime	100_cap	a00214	cefix a1123	0.000501436	0	0	5.01436e-08	0.156986	3.19415e-07	0.0134008	0	0
cefixime	100_cap	a00280	cefix a4715	0.000181594	0	0	1.81594e-08	0.0784929	2.31351e-07	0.00485307	0	0
cefixime	200_cap	a00116	cefix a00116_inn	0.596496	0.392465	1.51987	1.49788e-06	0.0784929	1.90829e-05	15.9412	2.5641	6.21707
cefixime	200_cap	a00311	cefix a00311_inn	0.226026	0.156986	1.43979	1.45138e-06	0	0	6.0405	1.02564	5.88949
cefixime	200_cap	a00438	cefix a5089	0.0398748	0	0	1.98751e-07	0.0784929	2.53209e-06	1.06565	0	0
cefixime	200_cap	a00258	cefix a4910	0.0193018	0.0784929	0.245904	1.16348e-06	0	0	0.515835	0.512821	1.00588
cefixime	200_cap	a00113	cefix a00113_inn	0.000501943	0.156986	0.00319738	5.01943e-09	0	0	0.0134143	1.02564	0.013079
cefixime	200_tab	a00286	cefix a00286_inn	0.0715869	0	0	1.42545e-07	0.0784929	1.81602e-06	1.91314	0	0
cefixime	200_tab	a00309	cefix a00309_inn	0.0608663	0.392465	0.155087	3.72127e-07	0	0	1.62664	2.5641	0.634389
cefixime	200_tab	a00021	cefix a1893	0.0556366	0.0784929	0.708811	2.69383e-06	0	0	1.48688	0.512821	2.89941
cefixime	200_tab	a00328	cefix a4849	0.024151	0.0784929	0.307684	2.40613e-06	0.0784929	3.06542e-05	0.64543	0.512821	1.25859
cefixime	200_tab	a00119	cefix a4344	0.0129158	0.156986	0.0822736	3.54196e-07	0.0784929	4.51246e-06	0.345172	1.02564	0.336542
cefixime	200_tab	a00277	cefix a00277_inn	0.00395527	0	0	3.3581e-09	0.0784929	4.27822e-08	0.105704	0	0
cefixime	200_tab	a00066	cefix a00066_inn	0.00193484	0	0	1.18521e-08	0.0784929	1.50996e-07	0.051708	0	0
cefixime	200_tab	a00277	cefix a1459	0.000425461	0	0	4.19383e-08	0.0784929	5.34294e-07	0.0113704	0	0
dexamethasone	0.5_tab	a00234	dexa a00234_inn	6.26396	0.0784929	79.8029	2.32815e-08	0	0	21.5168	0.41841	51.4252
dexamethasone	0.5_tab	a00340	dexa a4782	5.74718	2.66876	2.1535	0.000571063	0.0784929	0.00727534	19.7416	14.2259	1.38772
dexamethasone	0.5_tab	a00068	dexa a5066	1.77578	0.706436	2.51372	0.000177489	0.0784929	0.00226121	6.09985	3.76569	1.61985
dexamethasone	0.5_tab	a00102	dexa a5875	1.14731	1.41287	0.812038	0.000101702	0.235479	0.000431896	3.94102	7.53138	0.52328
dexamethasone	0.5_tab	a00061	dexa a5140	0.857892	1.0989	0.780681	8.53809e-05	0	0	2.94687	5.85774	0.503073
dexamethasone	0.5_tab	a00153	dexa a0192	0.815201	0.0784929	10.3857	8.15201e-05	0	0	2.80023	0.41841	6.69255
dexamethasone	0.5_tab	a00234	dexa a5189	0.780736	0.235479	3.31553	7.78138e-05	0.156986	0.000495674	2.68184	1.25523	2.13653
dexamethasone	0.5_tab	a00096	dexa a1320	0.768661	0.470958	1.63212	7.67436e-05	0.313972	0.000244428	2.64036	2.51046	1.05175
dexamethasone	0.5_tab	a00309	dexa a4877	0.722246	0.784929	0.920141	7.15828e-05	0	0	2.48093	4.1841	0.592941
dexamethasone	0.5_tab	a00021	dexa a3196	0.65286	0.941915	0.69312	6.46194e-05	0.235479	0.000274417	2.24259	5.02092	0.446648
dexamethasone	0.5_tab	a00110	dexa a00110_inn	0.614707	0.392465	1.56627	8.92661e-08	0	0	2.11153	2.09205	1.00931
dexamethasone	0.5_tab	a00214	dexa a00214_inn	0.538388	0.549451	0.979867	5.61145e-07	0	0	1.84937	2.92887	0.631429
dexamethasone	0.5_tab	a00287	dexa a1448	0.388264	0.313972	1.23662	3.86673e-05	0.0784929	0.000492622	1.33369	1.67364	0.796881
dexamethasone	0.5_tab	a00246	dexa a1303	0.348584	0.392465	0.888193	3.43271e-05	0	0	1.19739	2.09205	0.572354
dexamethasone	0.5_tab	a00149	dexa a0215	0.336581	0.549451	0.612578	3.35629e-05	0	0	1.15616	2.92887	0.394747
dexamethasone	0.5_tab	a00110	dexa a4144	0.267063	0.549451	0.486055	2.54016e-05	0	0	0.917366	2.92887	0.313215
dexamethasone	0.5_tab	a00333	dexa a0431	0.261836	1.17739	0.222386	2.2786e-05	0.0784929	0.000290293	0.899411	6.27615	0.143306
dexamethasone	0.5_tab	a00286	dexa a00286_inn	0.242998	0.313972	0.773949	2.15721e-07	0	0	0.834702	1.67364	0.498735
dexamethasone	0.5_tab	a00246	dexa a00246_inn	0.1856	0.627943	0.295568	1.54632e-06	0.0784929	1.97001e-05	0.63754	3.34728	0.190465
dexamethasone	0.5_tab	a00439	dexa a3111	0.175599	0.392465	0.447426	1.75432e-05	0	0	0.603185	2.09205	0.288323
dexamethasone	0.5_tab	a00243	dexa a00243_inn	0.16471	0.156986	1.04921	1.6471e-06	0	0	0.565783	0.83682	0.676111
dexamethasone	0.5_tab	a00215	dexa a1635	0.103833	0	0	9.94566e-06	0.0784929	0.000126708	0.356667	0	0
dexamethasone	0.5_tab	a00405	dexa a00405_inn	0.0975243	0.313972	0.310615	4.47678e-07	0.235479	1.90114e-06	0.334998	1.67364	0.200161
dexamethasone	0.5_tab	a00367	dexa a0865	0.078609	0.0784929	1.00148	7.31591e-06	0	0	0.270023	0.41841	0.645356
dexamethasone	0.5_tab	a00100	dexa a3730	0.050564	0.0784929	0.644186	4.42328e-06	0.0784929	5.63525e-05	0.173688	0.41841	0.415115
dexamethasone	0.5_tab	a00094	dexa a0789	0.0443797	0.156986	0.282698	3.59819e-06	0	0	0.152445	0.83682	0.182172
dexamethasone	0.5_tab	a00385	dexa a0160	0.0423006	0.0784929	0.538909	4.23006e-06	0	0	0.145303	0.41841	0.347275
dexamethasone	0.5_tab	a00161	dexa a4154	0.0341799	0	0	9.49614e-07	0.0784929	1.20981e-05	0.117408	0	0
dexamethasone	0.5_tab	a00010	dexa a00010_inn	0.0228383	0.156986	0.14548	1.38035e-07	0	0	0.0784499	0.83682	0.0937477
dexamethasone	0.5_tab	a00082	dexa a2507	0.0106264	0.156986	0.0676902	1.06264e-06	0	0	0.0365019	0.83682	0.0436197
dexamethasone	0.5_tab	a00010	dexa a0275	0.00523722	0.0784929	0.0667222	5.23722e-07	0	0	0.01799	0.41841	0.042996
dexamethasone	0.5_tab	a00243	dexa a3294	0.00486115	0.156986	0.0309656	4.86115e-07	0.0784929	6.19311e-06	0.0166981	0.83682	0.0199543
dexamethasone	0.5_tab	a00405	dexa a2527	0.00485284	0.0784929	0.0618252	3.63871e-08	0	0	0.0166696	0.41841	0.0398403
dexamethasone	0.5_tab	a00216	dexa a00216_inn	0.00328391	0.0784929	0.0418371	3.28392e-08	0	0	0.0112803	0.41841	0.0269599
dexamethasone	0.5_tab	a00130	dexa a00130_inn	3.67602e-05	0.0784929	0.000468326	3.67602e-10	0	0	0.000126272	0.41841	0.00030179
dexamethasone	0.75_tab	a00340	dexa a4782	2.60751	0.313972	8.30492	0.000260737	0	0	8.95684	1.67364	5.35171
dexamethasone	0.75_tab	a00110	dexa a4144	1.16379	0.235479	4.94222	0.00011635	0.156986	0.000741152	3.99763	1.25523	3.18478
dexamethasone	0.75_tab	a00061	dexa a5140	0.790699	0	0	7.90699e-05	0.0784929	0.00100735	2.71607	0	0
dexamethasone	0.75_tab	a00116	dexa a3029	0.239798	0.156986	1.52751	2.39798e-05	0.0784929	0.000305503	0.82371	0.83682	0.984334
dexamethasone	0.75_tab	a00294	dexa a4135	0.193048	0	0	1.93048e-05	0.0784929	0.000245943	0.663123	0	0
dexamethasone	0.75_tab	a00215	dexa a1635	0.0689551	0.0784929	0.878488	6.89551e-06	0.156986	4.39244e-05	0.236862	0.41841	0.5661
dexamethasone	0.75_tab	a00287	dexa a1448	0.00291745	0.0784929	0.0371683	2.91745e-07	0	0	0.0100215	0.41841	0.0239513
dexamethasone	0.75_tab	a00243	dexa a3294	0.00148506	0.0784929	0.0189197	1.48506e-07	0	0	0.00510121	0.41841	0.0121919
